# Supplementary material for: Educational climate of a pathology residency program at a tertiary care hospital
Source: PLoS One. 2024 May 23;19(5):e0303534. doi: 10.1371/journal.pone.0303534 (PMC11115291; doi:10.1371/journal.pone.0303534)
Supplement: S1 Dataset — This is the data file for the data on EC scores in a pathology residency program at a tertiary care hospital. (CSV) [file pone.0303534.s001.csv]

Age	AgeGroup	Gender	TrainingYears	Speciality	Q1	Q2	Q3	SupervisionScore	SupervisionFinal	Q4	Q5	Q6	Q7	Q8	Q9	Q10	Q11	CoachingAndAssessmentScore	CoachingFinal	Q12	Q13	Q14	FeedbackScore	FeedbackFinal	Q15	Q16	Q17	Q18	TeamworkScore	TeamworkFinal	Q19	Q20	Q21	PeerCollaborationScore	PeerFinal	Q22	Q23	Q24	ProfessionalRelationsScore	ProfessionalFinal	Q25	Q26	Q27	Q28	WorkAdaptedResidentCompetenceScore	WorkFinal	Q29	Q30	Q31
30	1	2	2	3	5	5	5	15	5	5	5	5	5	5	5	4	5	39	4.875	5	5	5	15	3.75	5	5	5	5	20	5	5	5	5	15	5	4	4	3	11	3.666666667	4	4	3	4	15	3.75	5	5	4
27	1	1	2	3	4	5	4	13	4.333333333	3	5	4	5	5	5	4	5	38	4.75	5	3	3	11	2.75	4	4	4	5	17	4.25	5	5	5	15	5	5	4	5	14	4.666666667	4	4	3	3	14	3.5	5	5	5
25	1	2	3	3	4	5	5	14	4.666666667	5	5	4	5	5	5	4	5	36	4.5	3	5	3	11	2.75	4	4	4	5	17	4.25	4	4	4	12	4	4	5	5	14	4.666666667	4	4	3	3	14	3.5	3	4	4
28	1	2	3	3	4	5	5	14	4.666666667	5	5	4	4	4	4	2	3	31	3.875	5	5	5	15	3.75	5	4	3	5	17	4.25	5	5	5	15	5	3	4	4	11	3.666666667	5	5	3	2	15	3.75	5	5	4
32	2	2	1	2	4	4	5	13	4.333333333	4	5	4	5	5	5	4	5	36	4.5	3	3	3	9	2.25	5	5	4	5	19	4.75	3	3	3	9	3	4	5	5	14	4.666666667	5	5	3	4	17	4.25	5	5	5
29	1	2	1	3	4	5	5	14	4.666666667	4	5	4	5	5	5	4	5	36	4.5	3	5	3	11	2.75	4	5	5	5	19	4.75	4	4	4	12	4	4	5	4	13	4.333333333	4	4	3	2	13	3.25	4	5	5
27	1	2	2	3	4	5	5	14	4.666666667	4	5	4	5	5	5	3	4	35	4.375	4	4	4	12	3	4	4	3	5	16	4	5	5	5	15	5	4	5	4	13	4.333333333	4	4	5	4	17	4.25	4	3	4
29	1	2	2	1	5	5	5	15	5	4	4	4	5	5	5	4	4	36	4.5	5	4	4	13	3.25	4	4	4	5	17	4.25	5	5	5	15	5	5	4	5	14	4.666666667	4	4	4	3	15	3.75	5	5	5
25	1	2	3	4	4	3	4	11	3.666666667	4	4	4	4	4	4	4	4	32	4	4	4	4	12	3	4	4	4	4	16	4	4	4	4	12	4	4	4	4	12	4	4	4	4	4	16	4	4	4	4
33	2	2	5	1	4	4	4	12	4	4	4	4	4	4	4	4	4	32	4	4	4	4	12	3	4	4	4	4	16	4	4	4	4	12	4	4	4	4	12	4	4	4	4	4	16	4	4	4	4
26	1	2	4	1	4	4	4	12	4	4	4	4	4	4	4	4	4	32	4	4	4	4	12	3	4	4	4	4	16	4	4	4	4	12	4	4	4	4	12	4	4	4	4	4	16	4	4	4	4
25	1	2	1	1	5	5	5	15	5	5	5	5	5	5	5	5	5	40	5	5	5	5	15	3.75	5	5	5	5	20	5	5	5	5	15	5	5	5	5	15	5	5	5	5	5	20	5	5	5	5
28	1	2	3	1	4	4	4	12	4	4	4	4	4	4	4	4	4	32	4	4	4	4	12	3	4	4	4	4	16	4	4	4	4	12	4	4	4	4	12	4	4	4	4	4	16	4	5	5	4
26	1	2	1	1	5	5	5	15	5	5	5	5	5	5	5	5	5	40	5	5	5	5	15	3.75	5	5	5	5	20	5	5	5	5	15	5	5	5	5	15	5	5	5	5	5	20	5	5	5	5
35	2	2	1	1	4	4	4	12	4	4	3	4	4	4	4	3	4	30	3.75	4	4	4	12	3	4	4	4	4	16	4	4	5	5	14	4.666666667	4	4	4	12	4	4	5	4	4	17	4.25	5	4	4
27	1	2	1	1	5	5	5	15	5	5	5	5	5	5	5	5	5	40	5	5	5	5	15	3.75	5	5	5	5	20	5	5	5	5	15	5	5	5	5	15	5	5	5	5	5	20	5	5	5	5
29	1	2	2	1	5	5	5	15	5	5	5	5	5	5	5	5	5	40	5	5	5	5	15	3.75	5	5	5	5	20	5	5	5	5	15	5	5	5	5	15	5	5	5	4	5	19	4.75	5	5	5
25	1	2	2	1	5	5	5	15	5	4	4	4	5	5	5	4	4	36	4.5	5	4	4	13	3.25	4	4	4	5	17	4.25	5	5	5	15	5	5	4	5	14	4.666666667	4	4	4	3	15	3.75	5	5	5
[truncated: 29 more columns]
